# Supplementary material for: Human cerebrospinal fluid monoclonal CASPR2 autoantibodies induce changes in electrophysiology, functional MRI, and behavior in rodent models
Source: Brain Behav Immun. Author manuscript; Available in PMC 2025 Sep 4. (PMC7618075; doi:10.1016/j.bbi.2024.08.027)
Supplement: Supplementary data [file EMS208257-supplement-Supplementary_data.zip]

Archive with 2 entries (2 files):
- 1-s2.0-S088915912400552X-mmc1.docx
- 1-s2.0-S088915912400552X-mmc2.mp4
